# Supplementary material for: Contextual Hospital Conditions and the Risk of Nosocomial SARS-CoV-2 Infection: A Matched Case-Control Study with Density Sampling in a Large Portuguese Hospital
Source: J Clin Med. 2024 Sep 5;13(17):5251. doi: 10.3390/jcm13175251 (PMC11396589; doi:10.3390/jcm13175251)
Supplement: Supplementary file 1 [file jcm-13-05251-s001.zip]

Archive with 1 entries (1 files):
- jcm-3137664-supplementary.pdf
